# Supplementary material for: DNA-PKcs Inhibition Sensitizes Human Chondrosarcoma Cells to Carbon Ion Irradiation via Cell Cycle Arrest and Telomere Capping Disruption
Source: Int J Mol Sci. 2024 Jun 4;25(11):6179. doi: 10.3390/ijms25116179 (PMC11173223; doi:10.3390/ijms25116179)
Supplement: Supplementary file 1 [file ijms-25-06179-s001.zip]

Archive with 3 entries (3 files):
- Suppl Table S1_qPCR values.pdf
- Suppl Table S2_protein band quantification.pdf
- Supplementary data_uncropped files.pdf
